# Supplementary material for: Structure of a monomeric photosystem II core complex from a cyanobacterium acclimated to far-red light reveals the functions of chlorophylls d and f
Source: J Biol Chem. 2021 Nov 19;298(1):101424. doi: 10.1016/j.jbc.2021.101424 (PMC8689208; doi:10.1016/j.jbc.2021.101424)
Supplement: Data S1 [file mmc2.zip]

Archive with 2 entries (2 files):
- FRL-PSII_7335_cone_scans.html
- FRL-PSII_7335_cone_scans.ipynb
